# Supplementary material for: A Highly Sensitive, Ultra-Durable, Eco-Friendly Ionic Skin for Human Motion Monitoring
Source: Polymers (Basel). 2022 May 6;14(9):1902. doi: 10.3390/polym14091902 (PMC9101320; doi:10.3390/polym14091902)
Supplement: Supplementary file 1 [file polymers-14-01902-s001.zip]

Archive with 1 entries (1 files):
- polymers-1679476-supplementary.pdf
